# Supplementary material for: An Okinawan-Based Nordic Diet Leads to Profound Effects on Gut Microbiota and Plasma Metabolites Linked to Glucose and Lipid Metabolism
Source: Nutrients. 2023 Jul 24;15(14):3273. doi: 10.3390/nu15143273 (PMC10384944; doi:10.3390/nu15143273)
Supplement: Supplementary file 1 [file nutrients-15-03273-s001.zip]

Archive with 1 entries (1 files):
- nutrients-2507364-supplementary.pdf
